# Supplementary material for: Social network analysis and the implications for Pontocaspian biodiversity conservation in Romania and Ukraine: A comparative study
Source: PLoS One. 2020 Oct 23;15(10):e0221833. doi: 10.1371/journal.pone.0221833 (PMC7584225; doi:10.1371/journal.pone.0221833)
Supplement: S1 Dataset — (XLSX) [file pone.0221833.s001.xlsx]

## Sheet: Tie_strength
	CMSN	GAM	GEcM	IBB	OUC	DDNI	NIMR	UB	AZS	LAC	ANPA	MOE	MWF	MN	OC	WWF	DDA
CMSN	0	0	0	0	0	0	0	0	0	0	0	0	0	0	0	0	0
GAM	0	0	0	3	3	3	0	3	0	1	0	2	0	0	0	0	9
GEcM	0	0	0	0	4	9	2	0	1	3	0	3	0	0	0	0	3
IBB	0	3	0	0	0	2	0	9	0	0	0	9	0	0	0	2	2
OUC	3	3	1	0	0	3	0	0	0	2	0	0	0	0	0	0	3
DDNI	0	2	0	2	4	0	4	9	0	0	3	2	2	0	0	2	4
NIMR	0	0	3	0	0	3	0	0	0	3	4	4	4	0	0	0	2
UB	0	3	0	0	0	0	0	0	0	0	0	0	0	0	0	0	3
AZS	0	0	1	0	0	0	9	9	0	3	0	9	9	0	0	0	9
LAC	0	0	0	0	0	0	2	0	3	0	0	0	0	0	0	0	3
ANPA	0	0	2	0	0	0	4	0	0	0	0	0	0	3	2	3	2
MOE	0	2	0	0	0	0	2	0	0	0	0	0	2	0	0	0	0
MWF	0	0	0	0	0	0	4	0	0	0	0	2	0	0	0	0	0
MN	0	0	0	0	0	0	0	0	0	3	0	9	0	0	0	0	0
OC	0	0	0	0	0	0	0	0	0	2	0	9	0	0	0	0	0
WWF	0	0	0	0	0	0	0	0	0	0	3	0	0	0	0	0	3
DDA	0	0	0	0	0	0	0	0	0	3	2	0	0	0	0	3	0
Tie strength	Tie strength definition
0	No contact
1	Very weak conatct
2	Weak contact
3	Strong contact
4	Very strong contact
9	Links reported by one stakeholder but not confirmed by the other stakeholder. These links were not considered in SNA and only used to calculate the confirmation rate.

## Sheet: Tie_content
	CMSN	GAM	GEcM	IBB	OUC	DDNI	NIMR	UB	AZS	LAC	ANPA	MOE	MWF	MN	OC	WWF	DDA
CMSN	0	0	0	0	0	0	0	0	0	0	0	0	0	0	0	0	0
GAM	0	0	0	1;2	2;3	1;2;3	0	2;3	0	2;4	0	1;2;7	0	0	0	0	4(NC)
GEcM	0	0	0	0	1;3	1(NC)	2;3	0	1;3	1;5	0	1	0	0	0	0	4;5;7
IBB	0	1	0	0	0	1;2;3	0	1;2;3(NC)	0	0	0	1(NC)	0	0	0	7;8	4
OUC	1	1;2	3	0	0	1;2	0	0	0	4	0	0	0	0	0	0	4
DDNI	0	2;3	0	1;2;3	1;3;2	0	2;3	1;2(NC)	0	0	4	1	1	0	0	5;7	1;2;4;5;7
NIMR	0	0	2	0	0	2	0	0	0	5;9	6	2;9	2	0	0	0	2;5;4
UB	0	1	0	0	0	0	0	0	0	0	0	0	0	0	0	0	4
AZS	0	0	3	0	0	0	2;3(NC)	2;3(NC)	0	4;9	0	7;9(NC)	7;9(NC)	0	0	0	4(NC)
LAC	0	0	0	0	0	0	5	0	9	0	0	0	0	0	0	0	5;9
ANPA	0	0	6	0	0	0	6	0	0	0	0	0	0	6	6	8	6
MOE	0	2	0	0	0	0	2;9	0	0	0	0	0	9	0	0	0	0
MWF	0	0	0	0	0	0	2	0	0	0	0	9	0	0	0	0	0
MN	0	0	0	0	0	0	0	0	0	7	0	5;9(NC)	0	0	0	0	0
OC	0	0	0	0	0	0	0	0	0	5	0	4;7(NC)	0	0	0	0	0
WWF	0	0	0	0	0	0	0	0	0	0	8;7	0	0	0	0	0	2;8
DDA	0	0	0	0	0	0	0	0	0	5;9	6	0	0	0	0	2;8	0
Interaction theme ID	Theme name
1	Biodiversity data
2	Environmental projects
3	Research
4	Permit request
5	Environmental data
6	Commercial fishing
7	Expert knowledge
8	Sturgeon conservation
9	Conservation planning
NC	Not Confirmed. Themes of unconfirmed links were ommited from the analysis.

## Sheet: Tie_sufficiency
	CMSN	GAM	GEcM	IBB	OUC	DDNI	NIMR	UB	AZS	LAC	ANPA	MOE	MWF	MN	OC	WWF	DDA
CMSN	0	0	0	0	0	0	0	0	0	0	0	0	0	0	0	0	0
GAM	0	0	0	1	1	1	0	1	0	1	0	1	0	0	0	0	1(NC)
GEcM	0	0	0	0	1	3(NC)	3	0	3	4	0	4	0	0	0	0	1
IBB	0	2	0	0	0	2	0	1(NC)	0	0	0	4;5(NC)	0	0	0	1	2
OUC	3	1	1	0	0	1	0	0	0	5	0	0	0	0	0	0	4
DDNI	0	3	0	1	1	0	3	3(NC)	0	0	1	1	1	0	0	3	3
NIMR	0	0	3	0	0	1	0	0	0	1	3	5	5	0	0	0	1
UB	0	1	0	0	0	0	0	0	0	0	0	0	0	0	0	0	2
AZS	0	0	3	0	0	0	3(NC)	0	0	4	0	4;5(NC)	5(NC)	0	0	0	3(NC)
LAC	0	0	0	0	0	0	2	0	2	0	0	0	0	0	0	0	2
ANPA	0	0	2	0	0	0	2	0	0	0	0	0	0	2	2	2	2
MOE	0	2	0	0	0	0	2	0	0	0	0	0	2	0	0	0	0
MWF	0	0	0	0	0	0	2	0	0	0	0	2	0	0	0	0	0
MN	0	0	0	0	0	0	0	0	0	4	0	4(NC)	0	0	0	0	0
OC	0	0	0	0	0	0	0	0	0	2	0	5(NC)	0	0	0	0	0
WWF	0	0	0	0	0	0	0	0	0	0	1	0	0	0	0	0	4
DDA	0	0	0	0	0	0	0	0	0	1	2	0	0	0	0	1	0
Sufficiency theme ID	Theme name
1	Sufficient
2	Unknown/not indicated by the stakeholder
3	Lack of funding
4	Political constraints
5	Institutional turnover
NC	Not Confirmed. Themes of unconfirmed links were ommited from the analysis.
